# Supplementary material for: Analysis of Clinical Impact of CD33 rs12459419 Single-Nucleotide Polymorphism in AML Treated with Intensive Chemotherapy Without Gemtuzumab Ozogamicin
Source: Int J Mol Sci. 2026 Apr 30;27(9):4050. doi: 10.3390/ijms27094050 (PMC13163365; doi:10.3390/ijms27094050)
Supplement: Supplementary file 1 [file ijms-27-04050-s001.zip]

Archive with 1 entries (1 files):
- ijms-4271859-supplementary.pdf
